# Supplementary material for: Gas Porosimetry by Gas Adsorption as an Efficient Tool for the Assessment of the Shaping Effect in Commercial Zeolites
Source: Nanomaterials (Basel). 2021 May 1;11(5):1205. doi: 10.3390/nano11051205 (PMC8147277; doi:10.3390/nano11051205)
Supplement: Supplementary file 1 [file nanomaterials-11-01205-s001.zip]

Archive with 1 entries (1 files):
- nanomaterials-1180500-supplementary.pdf
